# Supplementary material for: The Mycotoxin Patulin Inhibits the Mitochondrial Carnitine/Acylcarnitine Carrier (SLC25A20) by Interaction with Cys136 Implications for Human Health
Source: Int J Mol Sci. 2023 Jan 23;24(3):2228. doi: 10.3390/ijms24032228 (PMC9917099; doi:10.3390/ijms24032228)
Supplement: Supplementary file 1 [file ijms-24-02228-s001.zip]

Archive with 1 entries (1 files):
- ijms-2120159-supplementary.pdf
